# Supplementary material for: Screening for Early Gastric Cancer Using a Noninvasive Urine Metabolomics Approach
Source: Cancers (Basel). 2020 Oct 9;12(10):2904. doi: 10.3390/cancers12102904 (PMC7599479; doi:10.3390/cancers12102904)
Supplement: Supplementary file 1 [file cancers-12-02904-s001.zip]

Archive with 3 entries (2 files):
- second supplementary/
- second supplementary/cancers-938549-supplementary-second publish.docx
- second supplementary/Table S3 Supplementary dataset.csv
