# Supplementary material for: Screening for Early Gastric Cancer Using a Noninvasive Urine Metabolomics Approach
Source: Cancers (Basel). 2020 Oct 9;12(10):2904. doi: 10.3390/cancers12102904 (PMC7599479; doi:10.3390/cancers12102904)
Supplement: Supplementary file 1 [file cancers-12-02904-s001.zip › second supplementary/Table S3 Supplementary dataset.csv]

Primary ID	Label	ACO1	CS	GAD2	CSAD	CKMT2	GAMT	GPT2	AGXT2	AGXT	KLK2	NAGS	AARS2	ACLY	ACO2	BAAT	CKMT1B	GAD1	GGTL4
P1	Patient	1.602	1.185	1.03	1.567	1.687	1.197	0.416	0.896	0.877	0.874	1.352	0.865	0.598	0.69421	-0.89701	-0.03062	-0.44418	-0.8625
P2	Patient	0.876	0.851	0.823	3.039	1.167	1.102	0.39	0.85	0.964	0.831	1.621	0.68	0.472	0.31846	-1.22769	-0.01159		-1.33643
P3	Patient	1.484	1.123	1.118	1.473	0.895	1.304	0.606	1.852	1.058	0.898	1.367	0.68	0.723	0.48749	-1.01742	-0.73216	-0.24298	-0.71312
P4	Patient	1.378	1.06	1.035	1.266	1.18	1.085	0.828	1.359	1.089	0.89	1.354	0.792	0.51	0.73812	0.30568	-0.05439	-0.6416	-0.05439
P5	Patient	1.491	0.915	0.683	1.027	1.776	0.991	0.282	1.382	0.824	0.553	1.373	1.08	0.544	0.59932	-1.35845	1.13291	-0.41696	0.92067
P6	Patient	0.861	1.173	0.82	1.352	1.59	0.843	0.381	1.549	1.682	1.013	1.564	1.306	0.346	-0.33279	-2.33643	0.19912	-0.59728	0.02715
P7	Patient	0.926	0.694	0.888	0.888	1.623	1.099	0.37	1.494	3.158	1.161	1.869	0.892	0.3	0.05381	-1.20756	0.65168	-0.31115	-0.12658
P8	Patient	1.427	0.997	0.983	1.218	1.289	1.049	1.001	1.293	2.758	1.455	1.557	1.238	1.049	0.26784	-1.24127	0.73379	-0.25498	0.27023
P9	Patient	0.99	0.899	0.939	1.675	1.494	0.612	0.769	1.23	1.774	0.248	1.469	1.022	0.422	0.25459	-0.18606	1.00216	-0.74662	-0.83908
P10	Patient	1.824	1.29	1.081	1.684	1.279	1.307	0.271	0.34	1.491	0.454	2.039	0.953	0.592	0.34823	-0.48803	0.59455	-0.72023	0.23511
P11	Patient	1.023	1.087	0.734	1.635	0.865	1.212	0.333	0.591	1.817	1.912	1.881	0.609	1.017	-0.12029	1.27977	-0.08161	1.28155	-1.39214
P12	Patient	0.736	1.089	0.995	1.705	1.214	0.875	0.371	0.58	0.659	0.602	1.464	0.568	0.609	-0.80591	1.2135	-0.80591	-0.21257	-0.84425
P13	Patient	0.791	1.11	0.974	1.525	0.926	1.138	0.275	1.114	1.401	0.801	1.239	0.889	0.509	-0.25498	0.94935	1.06212	0.22774	-0.81097
P14	Patient	0.873	1.072	0.628	1.428	1.215	0.725	0.278	0.796	1.23	0.718	1.483	0.8	0.386	-0.22769	-0.34373	1.1865	-1.30045	-0.2969
P15	Patient	2.565	1.081	0.695	1.784	0.903	1.251	0.442	0.868	0.987	0.656	1.419	0.729	0.424	-0.16004	-0.06643	-0.58208	-0.7539	-0.0218
P16	Patient	0.749	0.929	1.081	1.085	1.623	0.887	0.527	0.463	1.19		1.532	0.519	0.804	-0.00868	-1.42663	-0.70604	-0.26188	-1.33643
P17	Patient	1.052	1.057	1.063	1.138	1.93	0.798	0.693	0.789	1.007	0.649	1.636	0.875	0.448	0.23756	-0.77843	0.40381	-0.20091	-0.18115
P18	Patient	1.109	0.937	0.877	1.952	1.488	0.936	0.322	0.824	1.211	0.659	1.438	0.625	0.337	0.02998	0.02148	1.76723	-0.33097	-0.98564
P19	Patient	1.067	0.964	0.616	2.154	2.193	0.802	0.215	1.432	0.688		1.633	0.844	0.621	-0.17462	-0.62371	0.53406	-0.23616	0.68527
P20	Patient	1.513	1.06	0.858	1.097	2.961	1.175	0.358	0.617	0.861	0.687	2.113	0.83	1.023	0.05381	-1.2109	1.59168	-0.29159	-1.60384
P21	Patient	1.452	0.743	0.578	0.849	1.548	0.756	0.318	0.808	0.433	0.918	2.197	0.616	1.194	0.72072	-1.33279	1.569	-0.81097	0.09085
P22	Patient	0.847	0.909	0.766	1.464	1.184	0.914	0.349	0.766	1.084	0.788	2.393	0.886	0.694	-0.67577	-1.13289	1.24062	-0.55852	-0.27579
P23	Patient	1.377	1.059	0.84	1.539	0.911	0.815	0.879	1.8	0.84	0.973	1.405	0.803	0.977	-0.27579	-1.08009	-0.0145	-0.70604	1.04124
P24	Patient	0.972	1.062	0.846	2.165	0.853	1.125	0.414	1.437	0.786	0.846	1.905	1.148	0.477	-0.60823	-2.60823	0.09626	-0.40163	0.80653
P25	Patient	1.204	0.813	0.838	1.504	1.955	1.024	0.404	0.857	0.787	1.049	1.744	1.022	0.406	-0.52907	-0.78836	0.12168	-0.31294	-0.51664
P26	Patient	1.272	0.955	0.549	1.208	1.392	1.032	0.285	1.072	0.729	0.696	2.323	0.885	0.665	-0.20423	-0.52284	0.8496	-0.63263	-0.06492
P27	Patient	1.433	1.019	0.189	1.359	1.178	0.884	0.875	1.07	1.271	1.084	1.536	0.829	0.573	0.74071	-0.02767	-0.32735	-0.3752	-0.65745
P28	Patient	1.453	1.35	0.634	1.818	0.616	1.131	0.221	0.704	0.524	0.534	1.686	0.605	0.774	-0.01013	-2.13924	-0.67116	-0.65063	-1.27928
P29	Patient	1.765	0.788	0.798	1.077	1.263	1.006	0.331	0.882	1.47	0.9	1.835	0.643	0.592	0.10969	-0.80844	-0.92413	-0.64611	-0.69199
P30	Patient	1.391	0.845	0.966	1.147	0.846	1.156	0.687	0.983	1.547	0.871	1.348	0.495	0.541	0.35276	-0.9885	-1.36216	-0.61706	-0.5043
P31	Patient	1.559	0.878	1.165	1.164	0.695	1.042	1.208	0.749	0.516	1.427	1.046	0.686	0.565	0.06488	4.7	-2.09542	1.49927	-0.1976
P32	Patient	0.971	1.096	1.062	1.669	1.495	1.165	0.283	1.714	0.821	1.363	1.935	0.818	0.486	0.39287	1.33571	1.82782	-0.97994	-0.51046
P33	Patient	1.732	0.754	1.028	1.357	1.565	1.463	0.314	0.999	0.701	0.435	1.431	1.064	0.442	0.26063	-1.7084	0.99639	-0.20923	-0.82368
P34	Patient	0.98	0.831	0.727	1.364	0.985	0.964	0.796	0.805	0.445	0.841	1.644	0.808	0.489	-0.45206	-1.02034	-0.54582	0.34483	-0.59728
P35	Patient	1.454	1.115	0.93	1.539	1.338	0.956	0.729	0.999	1.636	0.415	1.728	0.869	0.746	0.77062	0.96421	0.97012	0.27023	0.21288
P36	Patient	1.956	0.961	0.697	1.399	1.597	1.022	0.293	1.295	0.81	2.17	2.034	1.039	0.61	0.1003	-0.44615	0.39835	-0.20756	-0.21591
P37	Patient	1.492	0.646	0.91	1.472	1.662	1.12	0.398	1.034	1.122	1.19	1.809	0.878	0.577	0.34369	-1.59946	1.36625	-0.75633	-0.70369
P38	Patient	1.429	1.134	0.986	0.935	1.487	1.1	1.053	0.843	1.234	1.083	2.037	0.806	0.653	0.60027	-2.11404	2.19975	-0.33643	-0.78339
P39	Patient	1.427	0.902	0.517	1.653	1.172	0.65	0.226	0.995	0.943	0.62	1.881	1.304	0.289	0.91227	-0.67346	0.19661	-0.95456	-1.90509
P40	Patient	1.307	1.285	0.86	0.994	2.013	1.066	0.384	0.874	0.597	1.082	2	0.91	0.456	0.35727	-1.45008	1.36681	-0.02034	-0.39973
P41	Patient	0.992	1.384	0.445	1.01	1.684	1.297	0.859	1.21	0.533		2.09	0.875	0.843	0.80323	-1.78588	2.19818	-0.48398	0.83592
P42	Patient	1.476	0.697	1.008	1.67	1.668	0.976	0.268	0.869	0.96	0.913	1.615	0.805	0.519	-0.11716	-0.80339	0.9092	-0.49411	-0.57992
P43	Patient	1.483	0.912	1.006	1.738	1.683	1.17	0.443	0.737	0.815	0.621	2.12	0.296	0.701	0.23756	-0.82368	1.30685	-0.87303	-1.074
P44	Patient	1.466	1.005	1.141	1.095	2.141	1.159	0.214	1.608	1.001	0.871	2.271	0.642	0.419	0.05936	-0.67807	1.57434	-0.23107	-0.64386
P45	Patient	2.375	0.893	0.894	1.36	1.182	1.071	0.515	0.879	0.871	0.762	1.327	0.792	0.615	0.49672	-0.12816	0.20664	0.01578	-1.09542
P46	Patient	1.306	1.021	0.807	1.907	1.344	1.154	0.264	0.628	0.793	1.045	1.795	0.727	0.668	0.01578	-2.2109	0.8472	-0.56277	-1.03801
P47	Patient	0.821	1.035	0.705	1.19	0.878	1.022	0.242	1.051	0.543	0.894	1.37	0.599	0.746	0.41684	-0.89164	-0.37333	-0.54793	-1.00289
P48	Patient	1.383	0.995	0.887	0.99	1.282	1.256	0.497	1.026	1.231	0.903	1.765	0.606	0.854	0.34596	-1.074	1.42814	-0.43245	-0.33461
P49	Patient	1.093	0.955	0.579	0.965	1.625	1.002	0.445	0.923	1.317	0.925	2.101	0.539	1.088	-0.27056	-0.54372	1.78534	0.03281	-0.43831
P50	Patient	0.769	1.592	0.959	1.616	1.579	1.181	0.39	0.966		0.98	2.049	0.882	0.8	0.95457	-2.32916	2.03351	-0.63935	1.17887
P51	Patient	1.385	0.848	0.909	1.008	1.027	0.859	0.298	1.046	0.697	0.888	1.711	0.875	0.807	0.30568	0.21164	0.84077	0.08542	-1
P52	Patient	1.432	0.886	0.922	1.456	1.739	1.051	0.385	0.659	0.895	0.592	1.997	0.787	0.532	0.03422	-0.69666	0.90612	-0.39214	-0.50022
P53	Patient	1.504	0.713	0.367	1.449	1.126	0.782	0.324	1.077	0.939	1.913	1.52	0.944	0.378	0.5724	-2.12029	0.40599	0.56462	-0.18279
P54	Patient	1.624	1.148	0.568	1.072	1.447	0.744	0.205	1.311	1.12	0.61	1.78	0.647	0.62	0.22897	-0.32193	0.93885	-0.80591	-0.53324
P55	Patient	1.157	0.859	0.737	1.048	0.943	0.929	0.803	0.678	1.254	0.568	1.635	0.925	1.055	0.62199	0.53506	1.20727	0.14535	-0.60165
P56	Patient	0.859	0.83	0.225	0.984	1.215	0.575	0.685	0.697	0.684	1.386	0.896	1.054	0.58	0.34823	-1.38836	1.11103	0.79077	-0.59946
P57	Patient	0.974	1.109	0.819	0.89	1.205	0.997	1.607	0.649	0.35	0.977	1.223	0.822	1.074	0.63784	-0.63263	1.59741	1.11969	-0.79336
P58	Patient	1.143	1.099	0.378	2.283	1.473	0.531	0.47	1.693	0.551	1.311	1.559	1.275	0.815	0.62199	0.28214	-0.50022	-0.09234	-0.19926
P59	Patient	1.222	0.909	0.915	0.982	1.301	1.144	0.292	2.212	0.668	0.621	1.863	0.521	0.382	1.09896	0.25822	0.51096	-0.46395	-0.76611
P60	Patient	0.558	0.671	0.501	1.558	0.785	1.01	0.211	0.45	0.975	0.679	1.181	0.562	0.468	0.42868	0.62761	-0.80591	-0.65972	-0.62371
P61	Patient	1.202	0.673	0.873	1.435	1.8	1.149	0.231	0.733	0.551	0.886	2.093	0.681	0.907	-0.58424	-1.6529	-0.65517	-0.80339	0.00288
P62	Patient	0.693	0.824	0.629	1.03	1.156	1.071	0.627	1.067	1.836	0.408	1.431	0.73	1.136	-0.14242	-0.95176	-1.32193	0.1903	-0.63487
P63	Patient	1.152	1.106	2.235	1.356	2.093	1.171	0.525	1.207	0.584	1.829	1.708	0.489	0.634	0.3115	-1.56918	0.75189	-0.11873	-0.82368
P64	Patient	1.805	0.907	0.741	0.885	0.987	0.958	0.412	1.089	0.715	0.693	1.406	0.875	0.795	-0.20257	-1.87303	-0.90239	-0.8997	-1.06794
P65	Patient	0.978	0.955	0.617	1.203	1.123	0.783	0.27	1.086	1.041	0.912	1.713	0.86	0.571	0.1635	-1.09851	0.80818	-0.11404	-0.54162
P66	Patient	0.643	1.164	0.772	1.112	1.172	0.997	0.564	1.204	0.77	0.592	1.739	0.578	1.115	-0.40736	-0.49614	0.81639	-0.3474	0.25822
P67	Patient	1.75	0.837	0.653	0.931	1.272	0.901	0.313	0.627		0.932	1.482	0.263	0.441	-0.32013	-1.95456	0.79992	-0.64611	-0.83908
P68	Patient	1.626	1.279	1.136	0.869	1.73	1.313	0.537	0.746		0.615	2.713	0.869	0.767	1.17696	-1.81097	2.61824	-0.48197	-0.35476
P69	Patient	1.041	1.039	0.9	0.853	1.123	1.058	0.65	0.897		0.828	2.251	0.894	1.023	-0.19595	2.6731	0.0072	-0.34556	0.52907
P70	Patient	0.714	1.063	0.503	1.429	1.192	0.995	0.227	1.307	0.864	1.19	1.902	0.699	0.596	0.02857	-2.1078	-0.42275	-0.68966	-0.43245
P71	Patient	1.652	0.633	0.741	0.891	1.859	0.897	0.447	0.938	1.132	1.199	1.75	0.599	0.683	0.22157	-1.06492	2.02928	0.419	-1.25498
P72	Patient	1.902	0.856	0.665	1.123	1.294	0.746	0.231	1.158	0.853	0.967	1.528	0.889	0.398	0.60122	-0.46395	-0.44811	-1.14561	-1.12658
P73	Patient	0.748	1.392	4.455	0.617	1.033	1.779	0.786	0.996	0.519	0.418	1.258	1.185	0.442	0.88049	-1.54793	1.11103	-0.2109	-0.35107
P74	Patient	1.309	1.148	1.115	1.314	0.951	1.186	0.94	0.621	1.448	0.356	1.252	0.763	0.899	0.3115	5.15137	-0.47193	1.48285	-0.0604
P75	Patient	1.865	1.049	0.895	0.825	0.973	0.941	2.088	1.16	1.107	0.803	1.739	0.822	0.886	0.9782	-0.8625	1.47145	-0.26361	0.22527
P76	Patient	1.493	0.454	0.849	1.346	1.933	0.656	0.179	0.838	0.76	0.787	1.882	0.68	0.356	-0.06794	-1.45008	0.02006	0.33342	1.4526
P77	Patient	1.035	0.672	0.65	1.024	0.877	1.094	0.141	0.807	0.84	0.52	2.087	0.568	0.362	-0.99712	-1.44615	0.65992	-0.84166	-1.08927
P78	Patient	1.613	1.608	1.913	1.627	1.647	1.678	0.566	0.861		1.286	2.116	0.857	0.386	1.05589		1.54052	-0.75633	-0.97994
P79	Patient	1.37	0.689	0.968	1.201	1.087	1.131	0.844	2.257	1.173	1.223	1.572	0.799	0.843	0.39616	-1.1016	1.12433	0.15575	-0.3752
P80	Patient	1.042	0.808	0.765	1.75	1.193	0.72	0.273	0.657	0.665	0.61	1.358	0.562	0.479	0.15186	-0.31833	0.47405	-0.35845	-0.90779
P81	Patient	1.134	1.631	0.663	1.23	1.084	0.692	0.298	1.067	0.77	1.077	1.277	1.025	0.272	-0.7084	-0.62149	0.47405	-0.91866	-0.86512
P82	Patient	2.395	0.993	2.539	0.8	1.214	0.99	0.358	0.976	0.821	0.547	1.432	0.821	0.633	0.00144	-0.69432	1.01507	-0.41504	-0.97994
P83	Patient	1.387	1.015	1.448	1.017	2.168	1.24	1.301	1.227	0.999	1.353	1.687	0.906	0.652	0.13093	-2.34373	0.92448	-0.08927	-0.93788
P84	Patient	1.883	0.664	0.562	1.197	1.027	0.602	1.083	0.616	1.158	1.696	1.682	1.128	1.812	0.35276	-0.074	1.36065	-0.49411	0.07039
P85	Patient	1.287	0.892	1.444	1.588	1.152	0.996	0.499	1.016	1.299	0.925			0.424	0.27381	-1.32916	1.07451	-0.28455	0.19409
P86	Patient	1.314	0.501	0.47	2.498	1.675	0.973	0.372	0.814	1.053	1.083	2.285	0.55	0.498	-0.04394	-0.92413	0.99204	0.52105	0.37629
P87	Patient	1.787	0.135	0.113	1.004	2.301	0.537	0.308	0.525	1.821	0.006	2.248	1.084	1.263	1.20289	0.5724	1.63552	0.44573	0.81065
P88	Patient	1.873	0.128	0.2	1.143	2.174	1.353	0.682	1.482		0.169	3.212	2.299	0.997	1.37072	2.55876	2.76956	0.29514	-0.62149
P89	Patient	2.491		0.336	1.936	0.929	0.888	0.432	0.719		0.259	1.728	0.884	1.206	0.61636	2.34085	0.1003	0.43189	-0.36587
P90	Patient	2.538	17.073	0.283	1.036	1.63	0.885	0.482	0.59		0.161	2.044	0.637	0.854	0.74932	-0.23786	1.79867		0.18015
P91	Patient	2.308	0.753	1.338	1.09	1.41	0.772	3.099	0.582			0.792	0.713	0.84	0.58015	-3.13289	2.00108	0.6663	1.27858
P92	Patient	1.925	0.398	0.313	0.776	1.343	1.336	1.863	1.09	4.167		1.927	0.574	1.445	0.9855	1.12565	1.33628	-0.52699	-0.78091
P93	Patient	2.756	0.713	0.415	1.154	1.766	0.871	0.631	0.744	0.311		1.921	0.599	0.993	1.26784	-0.97426	1.40708	-0.226	-0.64386
P94	Patient	1.664	0.95	0.449	1.182	0.954	0.849	0.55	0.792	0.231	1.176	1.368	0.659	0.942	0.22404	-1.0145	1.33857	-0.07097	0.44467
P95	Patient	2.533	0.888	0.33	2.683	1.512	0.76	0.111	1.416	0.293	0.625	1.552	0.743	0.306	-0.25843	-1.43051	-0.99712	-0.79086	-0.73697
P96	Patient	1.457	1.081	0.544	1.365	1.683	1.505	0.639	1.794	0.542	0.355	2.431	0.606	0.917	1.20101	-0.9105	2.49518	-0.22432	2.0552
P97	Patient	2.306	0.375	0.344	1.584	1.261	0.783	0.111	3.143	0.35	1.304	1.534	0.755	0.147	-0.49411	-1.76611	0.20163	-0.07248	-0.63487
P98	Patient	1.072	0.926	0.649	1.51	1.11	0.887	0.536	1.222	0.243	0.657	1.301	0.595	0.355	0.18269	-1.60384	0.39726	-0.62149	-1.89432
P99	Patient	1.438	0.83	0.151	0.842	1.153	1.252	0.79	0.819	1.553		2.115	0.582	0.543	0.0895	1.04054	0.15963	-0.05439	-0.68733
P100	Patient	1.367	0.631		1.088	0.911	1.051	0.985	0.9	0.111		1.786	0.47	0.628	0.24123	-1.28983	0.40163	0.04404	-0.699
P101	Patient	1.159	0.847	0.11	0.916	1.137	1.153	0.218	0.519	0.318	0.33	1.248	0.708	0.934	1.43723	-0.56064	-0.99712	0.50589	-2.53116
P102	Patient	1.05	0.808	1.096	1.864	1.642	0.915	0.573	1.749		0.87	1.544	0.577	0.134	-0.18115	-1.29336	1.4678	-0.56277	0.38294
P103	Patient	0.916	0.516	1.103	0.577	0.931	1.256	0.305	0.469	0.117		1.785	0.205	0.279	-0.56064	-0.18606	-0.45799	-1.57777	-0.68733
C1	Control	1.309	0.575	0.753	1.251	1.622	0.59	0.414	1.918	1.364	0.571	1.906	1.091	0.291	0.37851	-3.23786	1.45733	-0.55216	0.02857
C2	Control	1.857	0.901	0.634	1.314	1.569	1.11	0.372	1.102	1.272	1.162	1.804	0.669	0.367	0.69421	-1.85726	1.56949	-0.81097	-0.02621
C3	Control	1.914	0.8	0.522	1.906	2.323	0.904	1.992	1.051	0.929	0.803	1.633	0.806	0.303	0.98039	-0.67577	0.33685	-0.8997	0.13356
C4	Control	2.621	0.686	1.079	1.675	1.669	0.951	0.268	0.936	0.612	0.975	2.446	0.478	0.466	1.39944	-2.18442	2.26394	-0.83136	0.62667
C5	Control	2.791	0.505	1.25	1.817	2.131	1.263	0.249	1.814	12.157	0.633	2.619	0.784	0.354	1.56413	-2.49005	2.48259	-0.66429	-0.32373
C6	Control	1.837	0.62	0.988	1.014	2.279	0.914	2.649	1.636	1.161	0.523	1.605	0.754	0.441	0.87184	-0.97994	0.78827	-0.53952	0.15316
C7	Control	2.193	0.831	0.622	1.052	1.427	1.021	0.22	1.113		1.065	2.614	0.757	0.44	1.14731	-1.28279	1.59168	-0.06945	1.13225
C8	Control	2.205	0.952	0.071	1.65	1.842	1.156	0.465	1.246		0.779	1.889	0.831	0.268	0.6951	-1.58208	0.58304	-0.60603	0.24732
C9	Control	1.428	0.778	0.862	1.107	1.125	0.876	0.368	1.4	0.859	1.844	1.346	0.733	0.445	0.30685	-0.67807	0.59264		-0.3752
C10	Control	1.869	0.157	0.645	1.791	1.321	0.922	1.392	1.15	0.828	3.315	1.612	0.911	0.322	0.73898	-0.93788	1.52306	-0.90509	-0.18115
C11	Control	2.941	0.893	1.12	1.779	2.805	0.781	1.446	1.226	1.047	0.696	1.904	0.664	0.51	1.81967	-1.63039	1.23634	-0.21424	1.09153
C12	Control	0.873	0.927	1.111	1.456	1.292	1.088	0.632	0.56	0.884	0.877	1.54	0.784	0.507	0.23511	-2.35107	1.27202	-1.03209	-0.34924
C13	Control	2.31	1.016	0.72	1.979	2.137	0.811	3.006	0.584	0.987	0.36	1.756	0.912	0.415	1.06419	-1.2863	0.77989	-0.8135	-0.00868
C14	Control	1.941	1.027	1.195	1.199	1.34	1.22	0.404	1.298	1.004		1.807	0.589	0.371	0.48233	-1.27928	1.809	-0.86775	0.52907
C15	Control	1.685	0.75	1.11	1.598	1.242	0.738	0.995	2.211	1.708	1.087	1.445	1.331	0.22	0.5656	-1.65745	1.32654	-1.02034	0.63041
C16	Control	1.941	0.321	0.583	1.104	2.01	0.395	0.667	1.096	1.994	1.981	1.569	0.786	0.284	0.45312	-1.72738	1.02645	-0.55427	0.43296
C17	Control	1.328	0.67	1.541	1.668	2.873	0.715	2.29	1.064	1.344	0.877	1.854	0.529	0.262	1.19975	-0.80339	-0.17299		0.41576
C18	Control	1.958	0.217	0.727	1.68	3.048	0.593	1.913	2.833	2.889	2.615	1.676	1.541	0.233	1.461	-2.33643	-0.43245	-0.69666	0.83026
C19	Control	3.668	0.897	0.249	1.569	1.312	1.081		0.556	0.233	0.267	3.021	0.682	0.59	1.89491	-3.13289	3.13291	-0.51457	0.6107
C20	Control	2.853	0.92	1.774	1.104	0.964	1.416	0.224	1.15	0.217	1.196	1.925	0.442	0.651	2.33828	-2.32193	2.62106	-0.66887	0.74416
C21	Control	1.37	0.596	0.435	1.236	1.701	0.706	0.076	0.842	2.826	0.745	2.829	0.613	0.282	1.12631	-1.20091	3.07622		-1.36959
C22	Control	1.174	0.611	0.474	0.916	2.076		0.277	0.57	0.251	0.349	1.358	0.579	0.278	1.30334	-0.8365	2.91972	-1.47393	-1.36959
C23	Control	1.011	0.968	3.223	1.155	1.518	2.761	0.267	0.506	3.719	2.044	1.357	0.639	0.28	0.9092	-1.1047	2.7433		-0.8863
C24	Control	3.696	0.828	0.298	1.487	1.488	1.119	0.162	0.488			3.96	0.657	0.884	2.20571	-1.63039	2.95587		1.86116
C25	Control	1.86	0.778	1.359	1.283	1.649	0.824	1.169	0.629	1.964	0.594	1.863	0.724	0.569	0.76384		1.64754		0.0072
C26	Control	1.369	0.816	0.63	1.346	1.225	0.934	0.793	0.773	1.042	1.178	1.547	0.67	0.431	0.12565	0.36625	0.774	-0.57347	-0.29867
C27	Control	1.848	0.498	0.844	1.7	1.324	1.26	0.651	1.462	2.539	0.42	1.399	0.677	0.381	0.47093	-3.05889	2.29042	-1.17462	-0.40163
C28	Control	1.259	0.757	0.419	1.513	1.202	1.034	0.674	1.807	1.492	0.632	1.959	0.503	0.366	0.13356	-1.86775	2.09896	-0.47393	0.05936
C29	Control	2.529	0.64	0.875	0.752	1.295	0.906	0.486	1.426	1.709	1.194	2.711	1.015	0.509	1.58063	-2.62593	1.93734	-0.96578	0.03844
